# Supplementary material for: Identification of fungal lignocellulose-degrading biocatalysts secreted by Phanerochaete chrysosporium via activity-based protein profiling
Source: Commun Biol. 2022 Nov 16;5:1254. doi: 10.1038/s42003-022-04141-x (PMC9668830; doi:10.1038/s42003-022-04141-x)
Supplement: Supplementary file 4 — Supplementary Data 1 [file 42003_2022_4141_MOESM4_ESM.xlsx]

## Sheet: Sheet1
				DMSO/FP-alkyne		FP-alkyne/Paraoxon
Protein ID	MW [kDa]	Annotation	Secretion signal	Log2 fold change	-log p-value	Log2 fold change	-log p-value
126075	35586	CE1	y	718853	374477	-355619	297933
2912243	44293	4-O-methyl-glucuronoyl methylesterase	y	534606	330119	-0.295159	0.0989265
2972234	60388	GH20	y	264068	217987	-178219	266954
3030351	40143	GH10, CBM1	y	238021	147904	-0.308885	0.251989
Q281W2; 3001741	58452	S53 protease, tripeptidyl-peptidase	y	195649	125326	0.981526	0.514084
3031208	66869	Histidine phosphatase superfamily, phosphoglycerat-muratose-like protein	y	171886	0.828686	-148087	0.805839
3023377	57066	GH125	y	146104	0.876279	-0.0657787	0.0364589
2978782	56298	Serine carboxypeptidase	y	142638	0.722937	0.258794	0.0841374
3024052	86847	GH3	y	130542	0.744192	-0.307366	0.171674
H3K419; Q02321; 2965119	46293	GH6, CBM1	y	121914	0.530523	-0.487028	12161
2919778	43692	Aspartyl Protease, acid protease	y	1217	0.797522	-0.692009	0.424496
2934294	36254	CE8	y	121348	0.613344	-0.189991	0.129315
3037385	66987	GH51	y	110158	0.576196	-0.754111	0.325494
3032414; Q0ZKA4	108.51	AA5 Subf 1	y	0.954503	0.208762	-371554	134616
3003440	90223	GH92	y	0.749263	0.348183	-0.865082	0.36606
W5ZNX7; C6H0M6; 123909	33572	GH16	y	0.710743	0.611266	-100727	106718
Q66NB7; 2985730	40412	GH5 Subf 6	y	0.674154	0.247545	-0.660958	0.290191
3005667; Q9HG00; Q9HFZ9	47681	GH27	y	0.617666	0.513518	-13668	14693
3036520	88887	Fungal specific transcription factor domain	n	0.534982	0.177367	20727	0.509274
2975821	24879	AA9	y	0.524392	0.594782	-0.906239	0.566451
3006243	54314	GH18, CBM5	y	0.503472	0.22302	-16327	0.787858
2909460	60.8	GH15, CBM20	y	0.403418	0.482375	-0.206907	0.189906
3002168	74432	DUF	y	0.290622	0.202128	-0.575145	0.3305
2904202	37668	GH28	y	0.280439	0.138747	-0.771561	0.744678
P13860; 2971601	54857	GH7, CBM1	y	0.233232	0.191687	-154114	101412
7029	37083	Lactonase	y	0.190408	0.0579921	-113967	0.430272
Q01772; A0A068Q7R8;11068	59167	AA5 Subf 1	y	0.181552	0.158697	-144963	0.544177
2903539; Q9HEZ2; Q9HEZ1	43486	GH10, CBM1	y	0.153701	0.0554429	0.2618	0.10126
A9CSH7; 2912797; 3091442	88376	GH74	y	0.126853	0.0600844	0.198697	0.179309
2981757	42053	GH5 Subf 5	y	0.0657659	0.0154801	-0.168013	0.054692
1416762	26985	GH12	y	0.0572929	0.0296641	0.111477	0.0774517
Q2Z1W1; 3006885	82051	GH55	y	0.0385966	0.0223126	-0.476688	0.335437
Q12661; Q01738; 3030424	81913	AA8, AA3 subf 1	y	-0.0971031	0.0594367	-0.0895634	0.0536941
2902734	80734	Amylo-alpha-1,6-glucosidas	y	-0.212792	0.22492	-117065	114069
2955500; Q0PQY7	48365	GH5 Subf 7	y	-0.288222	0.111409	-0.140415	0.0574347
2927412	79148	GH74	y	-0.293649	0.136547	-0.144634	0.0782592
3003814; 3090878	26629	Peptidase A4 family	y	-0.29633	0.0772757	0.600584	0.654887
2935636	38615	GH10	y	-0.382141	0.134928	142159	0.756873
Q7LIJ0; Q7LHI2; 137372; Q09431	53793	GH7 CBM1	y	-0.569002	110872	-0.601145	0.657675
2917930	80998	GH37	y	-0.936975	13461	-0.809707	143207
10833; Q874E3	33336	GH16	y	-114076	0.349901	0.46734	0.126462
2915237	46.55	GH5 subf 9	y	-14291	135737	-0.214491	0.0763903
