# Supplementary material for: Identification of fungal lignocellulose-degrading biocatalysts secreted by Phanerochaete chrysosporium via activity-based protein profiling
Source: Commun Biol. 2022 Nov 16;5:1254. doi: 10.1038/s42003-022-04141-x (PMC9668830; doi:10.1038/s42003-022-04141-x)
Supplement: Supplementary file 5 — Supplementary Data 2 [file 42003_2022_4141_MOESM5_ESM.xlsx]

## Sheet: Sheet1
				DMSO/JJB111		JJB111/KY358
Protein ID	MW	Annotation	Secretion signal	Log2 fold change	-log p-value	Log2 fold change	-log p-value
2915237	46.55	GH5 subf 9	y	10713	479677	-600986	505053
3024052	86847	GH3	y	855166	498448	-621246	434231
Q66NB7;	40412	GH5 Subf 6	y	845432	523655	0.648004	0.525836
2985730
Q9URP5;O74203	85558	GH3	y	682474	42767	-546573	320809
2895579	73499	GH5 subf 9	y	558857	408055	-179519	19224
2990154	65133	GH30 Subf 3	y	55756	37463	-0.906011	148878
3002168	74432	DUF	y	539388	426044	-259139	241952
3004260	48985	GH79	y	498805	388477	-170143	164848
2981757	42053	GH5 Subf 5	y	325983	16114	0.9482	0.402381
2927412	79148	GH74	y	298839	218639	-227558	23444
2916357	53.53	GH28	y	252272	131308	-199079	109625
3025148	42151	Aldose 1-epimerase	y	242856	161852	-182324	23805
W5ZNX7;C6H0M6; 123909	33572	GH16	y	22086	183548	-255894	206029
3006243	54314	GH18, CBM5	y	208676	111479	-146287	0.581966
Q281W2; 3001741	58452	S53 protease	y	196685	0.873441	-0.882058	106035
2935636	38615	GH10	y	194316	0.59894	-175616	0.61798
2903539; Q9HEZ2; Q9HEZ1	43486	GH10, CBM1	y	153767	125058	-0.63319	0.502687
3003440	90223	GH92	y	144778	0.650257	-0.772095	0.297846
3030351	40143	GH10, CBM1	y	129783	0.753731	0.875515	0.44175
3002853	75226	GH127	y	122974	135065	-100105	106993
2945552	98951	GH3	y	12025	0.673516	-11342	0.645095
3023377	57066	GH125	y	114836	0.621682	-0.19163	0.0737104
2909460	60.8	GH15, CBM20	y	113421	0.46491	-114933	0.50943
A9CSH7; 2912797; 3091442	88376	GH74	y	108896	156786	-0.982166	10579
10833; Q874E3	33336	GH16	y	107424	0.525064	-170943	109474
2912243	44293	CE15	y	10481	0.607095	-0.389421	0.151686
P13860; 2971601	54857	GH7, CBM1	y	0.964667	0.596742	-156926	0.539497
Q12661; Q01738; 3030424	81913	AA8, AA3 Subf 1	y	0.923825	0.820598	-105835	0.992913
Q2Z1W1; 3006885	82051	GH55	y	0.876416	132637	-0.874518	0.849424
1416762	26985	GH12	y	0.727969	0.462355	-112798	0.726208
3005667; Q9HG00; Q9HFZ9	47681	GH27	y	0.651973	0.677151	-0.114366	0.0789597
7029	37083	Lactonase	n	0.558168	0.417364	-0.171749	0.16373
2955500; Q0PQY7	48365	GH5 Subf 7, CBM1	y	0.484577	0.266594	-0.341235	0.174402
Q01772; A0A068Q7R8; 11068	59167	AA5 Subf 1	y	0.468654	0.797053	-0.560866	0.557834
Q7LIJ0; Q7LHI2; 137372; Q09431	53793	GH7 CBM1	y	0.426363	0.525777	-0.624618	0.61618
3037385	66987	GH51	y	0.364284	0.239209	0.663196	0.221081
2902734	80734	Unknown	y	0.286238	0.192391	-0.217483	0.142941
2972234	60388	GH20	y	0.250654	0.105895	0.382356	0.169782
2934294	36254	CE8	y	0.248288	0.0427912	166624	0.350549
2983356	36768	GH53	y	0.234497	0.101262	-0.492898	0.237335
H3K419; Q02321; 2965119	46293	GH6, CBM1	y	0.16767	0.164565	-0.572322	0.942293
2983557	27249	GH152	y	0.151469	0.0976544	0.0938954	0.0583909
2977498	63548	Tripeptidyl-peptidase I	y	0.138406	0.184856	-0.197823	0.159725
2917930	80998	GH37	y	0.097023	0.0859398	0.338823	0.317129
2919778	43692	Aspartyl Protease	y	-0.356466	0.20351	-0.439454	0.178169
3031208	66869	Histidine phosphatase superfamily	y	-0.377939	0.288113	-0.0755572	0.0468206
2904202	37668	GH28	y	-0.522962	0.433552	-176509	204453
3032414; Q0ZKA4	108.51	AA5 Subf 1	y	-139964	0.360885	-169303	0.762643
2975821	24879	AA9	y	-160395	156196	141821	126002
