# Supplementary material for: Identification of fungal lignocellulose-degrading biocatalysts secreted by Phanerochaete chrysosporium via activity-based protein profiling
Source: Commun Biol. 2022 Nov 16;5:1254. doi: 10.1038/s42003-022-04141-x (PMC9668830; doi:10.1038/s42003-022-04141-x)
Supplement: Supplementary file 6 — Supplementary Data 3 [file 42003_2022_4141_MOESM6_ESM.xlsx]

## Sheet: Sheet1
				DMSO/FP≡		FP≡/Paraoxon
Protein ID	MW [kDa]	Annotation	Secretion signal	Log2 fold change	-log p-value	Log2 fold change	-log p-value
2918101	59864	Serine carboxypeptidase S10	y	102536	568467	-0.14244	0.103003
2983208	54.93	Serine carboxypeptidase S10	y	80378	683972	-0.09815	0.135302
3004591	71418	Carboxylesterase	y	743868	360001	-542088	473854
2905144	57635	Carboxylesterase	y	694019	529773	-229653	238252
2977780; 3024813	72991	Serine carboxypeptidase S10	y	641981	443197	-0.25643	0.140951
2912243	44293	CE15	y	63526	291532	0.038704	0.030389
2983171;H2ESB9	31845	CE1, CBM1	y	593089	391245	-507615	227583
3032729	62972	Lysophospho-lipase	y	458332	361312	-0.40829	0.395773
2949740	66974	Predicted hydrolase/acyl-transferase	y	42881	500566	-111535	207889
3005443	33912	Carboxylesterase family	y	412654	443141	-393173	401175
3042838	52996	Serine carboxypeptidase	y	411609	586811	-0.32309	109589
2897258	59562	Carboxylesterase family	y	392389	387019	-0.03439	0.025805
1683702	57866	Serine carboxypeptidase S10	y	382855	519038	-0.14691	0.329635
2903654	52066	Serine carboxypeptidase	y	340205	267616	0.323006	0.207229
2918304	47468	CBM1-CE15	y	324372	122343	151962	0.502934
126075	35586	CBM1-CE1	y	237181	191409	-279403	247759
3027969	53713	Serine carboxypeptidase S10	y	232553	0.89167	108141	0.296489
2895063	98381	GH31	y	105433	0.477557	-0.94083	0.361192
2979003	66388	α/β-hydrolase	y	0.906868	100038	-0.37139	0.380271
3032414;Q0ZKA4	108.51	AA5	y	0.827101	0.443107	-0.39536	0.156677
2979682	17602	Peptidylprolyl isomerase	y	0.81505	0.352637	-0.21959	0.114077
P13860; 2971601	54857	GH7-CBM1	y	0.759736	0.43993	-121592	0.562405
Q12661; Q01738; 3030424	81913	Cellobiose dehydrogenase	y	0.661306	0.305559	-0.07955	0.120207
2972234	60388	GH20	y	0.571453	0.419525	-0.12475	0.075422
3023262	82131	Serine protease	y	0.510252	0.815186	0.773932	0.911572
3031980	58941	Carboxylesterase	y	0.418967	0.337159	-107006	0.577159
Q7LIJ0; Q7LHI2; 137372; Q09431	53793	GH7-CBM1	y	0.270983	0.259869	-0.64098	0.635417
2912369	86.38	Polysaccharide Lyase Family 35	y	0.255466	0.213688	0.129114	0.172773
3029266	64318	α/β-hydrolase	y	0.22614	0.202827	-0.38426	0.446604
Q6QWR1;2977507	69297	AA3	y	0.139052	0.096941	-0.26924	0.358926
A9CSH7; 3091442; 2912797	88376	GH74-CBM1	y	0.131071	0.062254	-0.33494	0.436178
3001517	50402	Fasciclin domain	y	0.130854	0.070211	0.014659	0.006634
3002242	92864	GH3	y	0.0549855	0.022876	0.650969	115795
Q2Z1W1; 3006885	82051	GH55	y	0.0506907	0.031904	-0.07994	0.093916
2983453	53923	Unknown	y	-0.167377	0.209989	-0.05026	0.037181
3031208	66869	Acid phosphatase	y	-0.189788	0.112261	-0.24911	0.249329
H3K419; Q02321; 2965119	46293	CBM1-GH6	y	-0.20661	0.319766	-0.1486	0.178157
2927412	79148	GH74	y	-0.285878	0.230889	-0.03558	0.023302
2990154	65133	GH30	y	-0.399447	0.234262	-0.65842	0.346824
2904783	28.53	Unknown	y	-0.478674	0.343991	-0.36641	0.271742
P84193; 2977505	98745	Unknown	y	-0.560984	0.249989	-0.04053	0.014751
2903539;Q9HEZ2;Q9HEZ1	43486	CBM1-GH10	y	-0.669019	0.599055	0.189446	0.123316
2968601	30341	Unknown	y	-0.725939	134323	-0.31187	0.299573
2975821	24879	AA9	y	-0.727047	0.238265	0.65698	0.210703
2898011	44111	Aspartyl protease	y	-0.730614	0.389165	0.21071	0.084319
3030351	40143	CBM1-GH10	y	-0.74264	156869	0.131428	0.109825
3024052	86847	GH3	y	-0.755038	0.448977	0.507517	0.258
3029525	106.05	GH31	y	-0.786498	0.268753	-0.14231	0.036963
2945552	98951	GH3-WSC	y	-0.80806	0.288078	0.512969	0.167656
2900690	131.3	Pyruvate carboxylase	y	-111383	0.95157	0.080036	0.04139
2942997	110.2	Glutamate decarboxylase	y	-129468	0.9014	0.358302	0.245418
Q66NB7; 2985730	40412	CBM1-GH5	y	-150776	0.992833	0.164654	0.055984
3002168	74432	DUF1793	y	-181463	0.782079	137341	0.458249
2984328	130.08	Unknown	n	158151	0.583994	-0.8655	0.279148
1698743	11919	Unknown	n	0.681903	0.357507	-0.40769	0.293836
3032237	14281	Unknown	n	0.508367	0.301378	-0.69052	0.286372
8754	12587	Unknown	n	0.409417	0.141303	-0.80204	0.321089
134660; Q5EG85; E7DAB4	50083	Translation elongation	n	0.396283	0.077983	-0.75972	0.122158
2972412	11512	Unknown	n	0.378191	0.160285	-0.1866	0.077557
2990854	15957	Ribosomal protein	n	0.0721598	0.046266	-0.28901	0.175738
2982374	47765	Decarboxylase	n	0.0147076	0.010086	-0.14405	0.148646
2965037	77397	Peptidase	n	0.0121541	0.014414	0	NaN
Q96W28; 2990493	22.86	Manganese superoxide dismutase	n	-0.0950856	0.029181	-0.82321	0.375363
2975051	61446	ATPase	n	-0.347453	0.414799	0.466229	0.663348
2967117	30498	Unknown	n	-0.357256	0.636457	-0.26703	0.361086
2908628	31467	Porin	n	-0.48097	0.503185	-0.17096	0.120565
3016764; 3025738	105.97	Unknown	n	-206585	0.732941	140616	0.318221
3032907	98157	Unknown	n	-38373	148284	0	NaN
