# Supplementary material for: Identification of fungal lignocellulose-degrading biocatalysts secreted by Phanerochaete chrysosporium via activity-based protein profiling
Source: Commun Biol. 2022 Nov 16;5:1254. doi: 10.1038/s42003-022-04141-x (PMC9668830; doi:10.1038/s42003-022-04141-x)
Supplement: Supplementary file 7 — Supplementary Data 4 [file 42003_2022_4141_MOESM7_ESM.xlsx]

## Sheet: Sheet1
				DMSO/JJB111		JJB111/KY371
Protein ID	MW [kDa]	Annotation	Secretion signal	Log2 fold change	-log p-value	Log2 fold change	-log p-value
3002242	92864	GH3	y	619574	314126	-43466	293909
3004009	33777	GH17	y	473382	334597	-270533	0.768481
2895579	73499	GH5	y	444442	523427	-0.174518	0.702981
2915237	46.55	GH5, subf 9	y	410689	319894	-382172	317281
2945552	98951	GH3-WSC	y	398942	303638	-31762	243975
2909557	39579	Aspartyl protease	y	392238	0.921611	0.0180531	0.0394346
3038646	24472	GH25	y	375243	108801	-388692	113806
3003144	92833	GH3	y	264771	1626	-320839	216781
2977581	26.72	Alpha-tubulin folding cofactor B	y	257743	0.967269	-359025	135382
3006815	35985	FAS1	y	241663	205848	0.978674	0.202609
1864397	24986	Haloacid-halidohydrolase	y	232136	362916	-233696	239314
2977498	63548	Peptidase I	y	202396	0.579236	-216423	0.708406
Q0ZKA7;Q0ZKA2 ;2970935	70325	AA5	y	195187	0.596004	103053	0.182805
3024052	86847	GH3	y	194072	186406	-0.898354	0.330386
840	49733	GH88	y	190722	0.465178	142411	0.187445
3005375	28.57	Unknown	y	189172	0.868148	-115411	156873
2913187	165.18	Lipid-binding protein CLB1	y	187519	0.450743	-310375	133216
2890924	12682	Unknown	y	183524	0.467136	-124995	115648
3027179	27632	TRAP	y	179911	0.690298	-26252	0.904658
Q25BW5;2903670	52598	GH1	y	177165	18377	0.17395	0.440736
3022384	91175	Phospholipase	y	174269	0.918592	-0.433898	0.685706
2970999	25616	Unknown	y	170625	13176	0.0285645	0.00809739
3027757	26736	Unknown	y	159487	0.504225	-0.372967	0.0785936
3014452	25988	Lytic transglycosidase	y	154816	0.660138	-245883	119385
2984129	72376	Hsp70 protein	y	143618	0.656297	-0.357122	0.245799
2980493	18.68	Steroid binding domain	y	143377	106111	-0.799179	208572
2896278	36107	Unknown	y	123428	227106	-10685	153219
2958192	84947	GH72-CBM43	y	121674	0.958723	0.184093	0.142985
2974468	17195	Unknown	y	120521	0.540993	-249422	132553
2987215	36938	Cytochrome-b5 reductase	y	116983	0.425173	-0.934546	108623
3031663	56659	Peptidase S-28	y	115041	0.640796	-12443	0.738063
3031560	93303	Aldose 1-epimerase	y	103168	0.381282	0.276534	0.418393
3010472	57477	GH18	y	101539	0.529267	0.354049	0.301892
1424481	13381	Profilin	y	0.976058	0.471089	-121759	0.604734
3034582	81638	GT4	y	0.955327	0.572165	-0.013258	0.00544806
3036685	38065	NmrA-like	y	0.946833	0.895001	0.0358677	0.0315044
3023484	66266	Peptidase	y	0.920371	156996	-0.743416	125218
123932	62605	Unknown	y	0.908288	107005	-0.816362	101293
3004591	71418	Carboxyl-esterase	y	0.884395	114119	-0.772213	128796
2919290	55656	Thioredoxin	y	0.854768	125772	-0.523599	128864
2380195	16491	Unknown	y	0.851355	0.719318	-0.715739	0.911661
2980624	38876	Unknown	y	0.846785	0.329	0.255258	0.0734306
2990121	33091	Lipase	y	0.841601	124508	-0.643295	103473
3029371	59947	FAD dependent oxidoreductase	y	0.825447	0.549259	0.566674	0.150232
2987015	11.35	Thioredoxin	y	0.76811	1243	-138727	196278
130274	17805	Glutathione peroxidase	y	0.759672	0.95394	-0.505061	114742
3039490	18394	Unknown	y	0.743366	11215	-0.889188	129221
2898011	44111	Aspartyl protease	y	0.735291	0.910235	-0.461559	0.878302
3623	13074	Unknown	y	0.724755	126955	-0.414684	0.528436
2912243	44293	CE15	y	0.721009	123435	-0.931273	160555
3031980	58941	Carboxyl-esterase	y	0.716498	116096	-0.735659	115248
3006456	11251	Catalase	y	0.698532	105884	-0.622889	0.893212
3028575	25054	Unknown	y	0.680289	101393	-105481	0.525997
2898396	60866	GH79	y	0.651793	0.273046	-0.66569	169627
3025578	73052	Peptidase S41	y	0.628528	164958	-0.51239	108264
1406337	24178	GH18	y	0.616584	0.794716	-0.687665	114311
3024315	52351	GH5	y	0.603447	0.937097	-0.331291	0.49865
3041714	17367	Thioredoxin	y	0.593782	0.454344	-0.531733	0.381937
2985926	25096	Unknown	y	0.59313	0.542529	-0.491869	0.702565
1166145	55381	Unknown	y	0.586958	0.866863	-0.660286	131558
2920163	22308	SNARE	y	0.582997	0.93979	-0.237088	0.311291
2967379	16289	Lytic transglycolase	y	0.574917	0.717985	-0.798255	208005
2909957	45796	Lipase	y	0.542688	0.850514	-0.27694	0.645484
2986167	36116	Transaminase	y	0.539635	0.553514	0.331804	101727
2978936	30.63	Peroxidase	y	0.533005	0.527866	0.360256	0.757388
3029525	106.05	GH31	y	0.528679	143163	0.354345	0.29291
3042040	37738	GH10	y	0.515439	0.744287	-0.932064	163564
2989563	45294	GH28	y	0.509338	12499	-0.81402	138039
2895699	68338	RNA recognition motif.	y	0.505986	0.79928	-0.530539	0.853106
3039884	24212	Unknown	y	0.502089	0.69077	-197982	380472
2944125	31843	RNA recognition motif	y	0.490611	0.805355	-0.896236	379419
3056241	22207	CS domain	y	0.465169	0.479871	-0.682601	0.708522
2942997	110.2	Glutamate decarboxylase	y	0.450335	0.725835	-0.349447	0.607601
3006858	33667	Unknown	y	0.437993	0.576586	-101806	15104
1830175	64358	Peptidase	y	0.429509	0.661667	-0.416429	0.415857
2911725	63492	AA3	y	0.41426	0.704524	-0.437194	0.792125
2972234	60388	GH20	y	0.394393	0.481654	0.35491	118511
2904424	52421	Metalloexopeptidases	y	0.375467	0.15636	14341	122036
2912317	30222	Ubiquinol cytochrome c reductase	y	0.368793	0.502578	-0.647132	0.708851
3039364	11707	Thioredoxin	y	0.365624	0.43596	-108146	182894
3090032	59.78	Serine carboxypeptidase S28	y	0.348118	0.424057	-0.432949	106045
3028265	53255	CE4	y	0.345554	0.119955	0.194782	0.0466223
2934909	47132	Glutathione transferase	y	0.3452	0.725631	-0.34506	0.749429
3032367	57652	Predicted transporter	y	0.34119	0.22843	-0.647664	0.344127
2951920	26797	Peptidase A4	y	0.340951	0.511752	-0.520027	0.638724
Q281W2; 3001741	58452	Tripeptidyl-peptidase	y	0.335784	0.501907	-0.576621	311028
2985912	18328	Unknown	y	0.334551	0.325551	-0.209876	0.282373
2552	15.64	CBM13	y	0.333982	0.628451	-0.178776	0.221747
2907053	42429	Thioredoxin	y	0.288787	0.473577	-0.527758	115384
2898379; 2898018	15037	Unknown	y	0.273296	0.115305	-0.173223	0.158787
2967175	48902	GH18-CBM5	y	0.272336	0.387763	-0.321772	0.814383
2979830	45943	GH28	y	0.266263	0.904801	-0.926703	253997
3024410	44157	RNA recognition motif	y	0.26439	0.164661	-167312	0.950159
Q281W1; 3030626	41964	Aspartyl protease	y	0.258285	0.220497	-0.806389	153702
2872498; 2977722;Q01867; 2986197; 2961926;Q01868	89491	Ubiquitin family	y	0.256709	0.336155	-0.538552	0.671559
2936309	46358	CE4	y	0.254693	0.890012	-0.466105	0.313312
3006031	30089	Glutathione S-transferase	y	0.244543	0.090523	-0.818723	0.227152
3003814; 3090878	26629	Peptidase A4	y	0.242323	0.294097	-0.770615	219883
3001517	50402	Fasciclin domain	y	0.2403	0.590388	0.594718	0.703309
132851	27.95	Glyoxylase	y	0.236681	0.180581	0.00760841	0.00538249
2966263	35456	Malate dehydrogenase	y	0.232347	0.123703	174261	148154
3042431	59094	Lipase	y	0.232147	0.795883	-0.306928	0.710955
1971519	46878	Unknown	y	0.220942	0.098277	102879	215162
2905167	59081	Serine carboxy-peptidase S28	y	0.217878	0.867333	-346888	147554
3026511	91498	Subtilase	y	0.214505	0.333914	0.550252	0.693259
3007103	68857	Esterase	y	0.199449	0.575304	-0.228762	0.992139
3024676	31431	Lipase	y	0.199433	0.180836	-0.748452	195749
3025323	53035	Subtilase	y	0.199415	0.102648	184187	0.770726
2951174	40101	Unknown	y	0.198226	0.185373	-156116	0.910184
2913182	31998	Carboxyl-esterase	y	0.190282	0.071087	120927	0.575899
2983689	35236	Unknown	y	0.187271	0.285167	-0.361128	0.43115
3030321	67556	H+/oligopeptide symporter	y	0.165735	0.296446	-0.208478	0.72392
2918101	59864	Serine carboxy-peptidase	y	0.160018	0.324835	0.552374	0.321555
2978782	56298	Serine carboxy-peptidase	y	0.152285	0.116896	-0.495387	0.539909
3030085	33983	Unknown	y	0.125118	0.074397	-0.567607	0.321335
7874	23777	GPR1/FUN34/ yaaH family	y	0.121721	0.031258	-118723	0.587668
2915412	42458	Ribonuclease	y	0.112239	0.038489	-103002	0.893563
2896406	142.44	Unknown	y	0.104066	0.04855	-0.95097	0.962515
2967599	52014	GH18	y	0.101316	0.459918	147669	25314
3031208	66869	Aacid phosphatase	y	0.082475	0.086287	0.239674	0.513221
3027615	25488	Unknown	y	0.0808074	0.17752	-10615	0.780269
135232	34092	Endonuclease activity	y	0.0575854	0.013706	-100851	0.93682
2912097	92233	Metallopeptidase	y	0.0554072	0.032858	245174	0.666059
2910636	34212	Malate dehydrogenase	y	0.0542571	0.018634	0.0269877	0.036837
3026678	36816	CBM12	y	0.0523351	0.082872	0.146283	0.608092
3002168	74432	DUF1793	y	0.051967	0.034648	-0.356578	17405
3001392	35203	Short chain dehydrogenase	y	0.050176	0.029005	194878	0.777
2895063	98381	GH31	y	0.0382544	0.037979	114477	189325
Q6QWR1;2977507	69297	AA3	y	0.031812	0.104689	-0.0804717	0.168449
2910342	110	GH115	y	0.0131296	0.058601	0.390886	0.38234
2908669	35528	Unknown	y	0	NaN	281423	136663
3022215	101.56	Peptidase	y	0	NaN	271654	0.850213
3027006	24.01	Putative transcriptional regulator DJ-1	y	0	NaN	202424	0.672763
3005667;Q9HG00;Q9HFZ9	47681	GH27	y	0	NaN	18219	156798
2952984	103.79	Amidohydrolase family	y	0	NaN	153615	111774
2914596	31159	NIPSNAP	y	0	NaN	152169	256162
139304	97494	GH2	y	0	NaN	151936	100804
2954022	35153	Monooxygenase	y	0	NaN	0.927213	178848
2874163	17302	Unknown	y	0	NaN	0.916989	0.331051
3013479	59308	Aspartyl protease	y	0	NaN	0.46881	0.286771
2974729	139.48	Amidohydrolase family	y	0	NaN	-0.0395311	0.0229419
2977951	44819	Aminomethyl transferase	y	0	NaN	-0.153538	0.0517378
2902734	80734	Unknown	y	0	NaN	-126815	0.685446
2983453	53923	Unknown	y	-0.0167033	0.041188	136415	0.858021
2989418	25776	Unknown	y	-0.0259686	0.014741	-0.631709	0.35739
3022708	29856	Esterase	y	-0.0347614	0.032566	-0.58129	0.354399
3028433	84832	Aconitate hydratase	y	-0.038962	0.015626	0.306457	0.464842
H3K419; Q02321; 2965119	46293	CBM1-GH6	y	-0.0390765	0.018286	-0.686582	0.662126
4931	38516	Unknown	y	-0.0415777	0.015753	-201659	0.831406
2880210	10892	Unknown	y	-0.0442683	0.080092	0.277749	0.698521
3084257	43479	Aspartyl protease	y	-0.0848821	0.043547	-0.216037	0.0810551
3031422	63499	Carboxykinase	y	-0.0869586	0.112933	0.96245	194256
3032414;Q0ZKA4	108.51	AA5	y	-0.0908057	0.055193	246533	175239
2917930	80998	GH37	y	-0.0908604	0.084316	-0.528997	0.150842
2977505; P84193	98669	Unknown	y	-0.0916265	0.319935	-0.179298	0.286362
2909460	60.8	GH15-CBM20	y	-0.0927811	0.070036	0.0241941	0.0225408
Q2Z1W1; 3006885	82051	GH55	y	-0.0961011	0.039139	-0.33176	0.398823
2917465	47171	Acid phosphatase	y	-0.0971642	0.100745	0.101045	0.160492
3032729	62972	Lipase	y	-0.108796	0.025928	-0.132253	0.0411699
10833; Q874E3	33336	GH16	y	-0.125329	0.072804	-0.644202	0.793748
123444	58106	Nucleotide binding	y	-0.125973	0.130571	0.181054	0.239985
G0ZCU2;B7SIW2; 2983729	42373	CBM1-GH10	y	-0.152141	0.32388	-0.3223	0.168656
2990062	86.14	Peptidase	y	-0.157369	0.074384	138803	0.873756
2898171	23622	DJ-1/PfpI	y	-0.163217	0.306189	-0.498501	171882
2973784	261.97	GH13-GT5	y	-0.185322	0.051236	0.236666	131964
2970905	62815	Chaperonin	y	-0.212185	0.116568	135602	115383
3086257	56686	Aldehyde dehydrogenase	y	-0.219982	0.065562	139666	0.468132
3025326	51319	Unknown	y	-0.242955	0.162558	-0.016105	0.00810339
2903128	20904	Unknown	y	-0.278783	0.131975	0.505422	0.263705
3039695	128.23	GH38	y	-0.300894	0.213099	175066	0.605585
2913961	14904	Ribonuclease	y	-0.314365	0.216271	-0.946212	289564
2903097	42.43	Aspartyl protease	y	-0.345263	0.078718	0.202041	0.0384709
2919778	43692	Aspartyl protease	y	-0.363368	0.174769	-0.7384	0.693444
3061250; 3030727	87.02	Carboxylase	y	-0.376093	0.229042	0.448383	0.306005
2978579	37483	Unknown	y	-0.420886	0.156954	134971	0.682896
135833	110.32	GH31	y	-0.422773	0.276298	0.224651	0.155205
2968601	30341	Unknown	y	-0.449877	0.536938	-0.158906	0.17466
3011774	38684	Hydrolase	y	-0.466732	0.207974	-0.2663	0.603417
2938536	58666	Esterase	y	-0.552077	0.315897	-0.662395	0.651726
2900690	131.3	Pyruvate carboxylase	y	-0.585405	0.297584	0.845672	0.403948
2981181	53292	Aldehyde dehydrogenase	y	-0.585992	0.355605	11582	0.781185
3015932	57717	Transporter	y	-0.618322	180224	-0.70256	0.768062
3025652	61.34	Catalase	y	-0.640158	0.419276	0.324289	0.319707
2912369	86.38	Polysaccharide Lyase Family 35	y	-0.65189	0.577099	0.021911	0.0230439
3037385	66987	GH51	y	-0.656946	0.70452	-0.0122496	0.0157349
2976924	34075	Mitochondrial carrier protein	y	-0.704771	0.589147	-0.351006	0.635532
3021362	32583	Mitochondrial carrier protein	y	-0.724572	0.547187	-166297	0.982112
2989154; 2920848	15584	Zinc-binding protein	y	-0.731642	0.226243	-0.455684	0.110197
2899552	100.49	GT2	y	-0.791625	0.813342	116665	0.392111
2984763	10666	GTPase	y	-0.922953	105065	0.321757	0.599263
W8QRE4;2989703	55475	GH5	y	-0.938122	0.311752	263742	112893
1931702	62508	Serine carboxy-peptidase	y	-108985	0.472126	249817	0.85519
3032412;Q0ZKA5	108.28	AA5	y	-119388	144295	483778	174534
2989297	41763	CE8	y	-120692	0.35245	-0.434364	0.0738648
3022485	85548	GH31	y	-123508	113993	285313	146574
1322790	22789	Ribosomal protein	y	-125796	102569	194235	0.865882
2904202	37668	GH28	y	-126292	0.394253	-0.48159	0.125068
2984753	24692	Manganese superoxide dismutase	y	-13781	0.546291	282713	124091
2980934	59432	Dehydratase	y	-14149	0.49743	270399	100175
3023377	57066	GH125	y	-142105	118845	247627	214073
5751	98293	GT35	y	-147597	0.607012	240638	128281
2903539;Q9HEZ2;Q9HEZ1	43486	CBM1-GH10	y	-149052	0.408235	152135	0.430059
3006241	57905	Catalase	y	-231147	266323	220731	115066
3030138	10458	Fungal hydrophobin	y	-281622	140307	113852	128213
2895160	136.79	RNA-binding protein	y	-315427	0.57664	276282	0.494826
3028074	44107	DnaJ	n	334018	0.811094	-0.580393	0.933052
3006370	30047	snRNP-U1A/U2B	n	300546	0.779552	-170047	0.598863
1698001	14232	Unknown	n	273079	0.396644	-331106	0.470431
2981727	97818	Cytochrome c oxidase	n	245599	0.586137	-0.906012	0.904104
3005661	44257	FOG: RRM domain	n	244979	144436	-210186	0.646165
2990922	11004	Ubiquitin-like proteins	n	243642	0.704491	-0.298205	0.272355
3014514; 2912255; 2899642	23783	Ras family	n	226436	0.407973	-21975	0.557363
2874226	83314	Endoribo-nuclease	n	22309	0.880391	-0.369757	0.376141
2908829	63979	Endonuclease	n	207289	139841	-162249	0.905962
3030334	24914	VAMP-like protein	n	195151	10582	-0.905041	130068
1698743	11919	unknown	n	192315	0.916742	-220989	0.902044
133367	34347	Uncharacterized conserved protein	n	189072	0.42613	-0.952342	0.224588
2972412	11512	Unknown	n	187198	115412	-177908	105374
3029606	16459	Mitochondrial matrix protein	n	186469	0.727725	-158755	0.861475
2932654	43592	FOG: RRM domain	n	183437	115607	-181621	0.679139
7072	73773	Glycyl-tRNA synthetase	n	182742	0.733192	-0.680342	156308
2978620	10045	Acyl-phosphatase	n	182386	113887	-153323	190918
3032238	11974	Unknown	n	181671	0.821797	-354123	122618
2989611	14101	Unknown	n	178693	0.663155	-0.861324	0.638683
3008027	37715	Zn2+-binding protein	n	177625	0.633056	-104374	0.280625
3036773	14051	2-enoyl-CoA hydratase	n	169665	0.95261	-23058	121042
2990929	19479	Peptidylprolyl isomerase	n	167901	0.726443	-0.0383848	0.0598208
2896488	85056	Unknown	n	163015	0.733083	-162257	0.647472
2981606	35317	3-oxo-5alpha-steroid 4-dehydrogenase	n	15287	0.584566	-188505	0.857376
1215005	49347	Β-tubulin	n	147669	0.402893	-0.58973	126294
2904284	34638	RNA-binding protein	n	145731	0.697144	-0.99936	117682
2987253	17.94	Peptidylprolyl isomerase	n	145505	0.3006	-0.602598	0.0983774
2986786	69547	Unknown	n	144443	0.392283	-0.380644	0.470077
2923664	35.6	Unknown	n	139282	0.89645	-184484	114594
2966528	17491	Hsp20	n	138937	0.306837	-121323	0.206081
2900102	53594	DnaJ	n	136005	0.935458	-0.97747	168494
2909319	73259	Peptidylprolyl isomerase	n	135914	156742	-0.719339	0.641372
2974031	24015	Cytosine deaminase	n	134796	0.83288	-207729	124977
2900154	72.18	FAD binding protein	n	13351	0.346799	0.401506	0.0744414
3031119	27423	Unknown	n	131763	0.91226	0.204931	0.165408
3032237	14281	Unknown	n	130581	107615	-164503	118518
2974172	44162	Pyruvate dehydrogenase	n	130486	0.496158	-176635	0.672858
2978952	21056	Unknown	n	130327	0.664415	-121427	0.637851
2930123	21995	Ras-related small GTPase	n	128347	0.423238	0.341037	12001
2926242	11.53	Ribosomal protein	n	127932	0.547642	-0.600116	0.852117
2928973	51636	UDP-glucose/GDP-mannose dehydrogenase	n	127657	0.947204	-1751	108002
3005947	67474	Transcriptional coactivator	n	127498	105912	-40989	349751
2986296	46719	tRNA-binding protein	n	125277	157128	-211443	112534
140559	27.55	Microtubule-binding protein	n	122427	0.556325	-0.495888	197815
2907101	11435	Chaperonin	n	122061	0.641637	-368922	108733
3029523	96338	Unknown	n	121551	0.957265	-164381	154629
7021	21.71	Unknown	n	119975	105667	-130357	259161
3001313	33649	Syntaxin	n	116422	121024	-111426	205054
2904786	72654	Ca2+-binding protein	n	115131	0.724658	-0.0177975	0.0124371
2983395	13673	Unknown	n	114771	0.305765	-114576	1755
2970356	53991	Aminopeptidase	n	112616	0.519079	-0.271923	0.080094
2903640	11325	Unknown	n	11114	0.323536	-149153	0.878939
2939861	13688	RNA recognition motif	n	109341	121951	-0.828097	136857
2945242	216.55	Ribonuclease	n	108701	103727	-130695	148585
2985203	23268	Unknown	n	108496	0.620626	-0.68465	0.329479
2965258	16068	Transcription facto	n	107595	0.82537	-149424	0.473
9533	24666	Unknown	n	106686	122357	-108843	14954
2987009	139.74	Microtubule-associated protein	n	106458	0.483713	-186203	203975
2970801	72722	NPL4 family	n	104035	0.342094	-0.142049	0.0370843
2975107	40366	Isocitrate dehydrogenase	n	102975	0.414441	181752	116823
1654028	52164	GTPase activator	n	101508	0.807921	-0.554838	0.776954
2896089	19854	Unknwon	n	100104	0.631119	-147835	0.570471
2906482	39485	Glyoxylate/ hydroxypyruvate reductase	n	0.964481	0.258786	144494	169904
3035550	126	Nucleoside transporter protein	n	0.930361	145638	-0.558005	153559
2897266	15518	Thioredoxin	n	0.920736	14112	-0.673348	0.59477
2973787	64904	Chaperone	n	0.914518	0.756277	-0.553626	0.951
3029521	102.29	Unknown	n	0.91164	11032	-0.774557	117655
2896154	37541	Kinase	n	0.890067	0.899697	-0.775762	124609
3025615	98.57	Actor type A domain	n	0.886892	0.362329	-0.818287	0.42658
2906653	15588	Peptidylprolyl isomerase	n	0.881095	0.589268	-120355	0.947182
2886396	22649	Polyphosphate phospho-hydrolase	n	0.878953	215492	-0.845453	113136
2929876	40277	DNA polymerase	n	0.870751	0.868124	-126238	0.737049
3004864	11506	Peptidylprolyl isomerase	n	0.850777	147471	-0.81323	142968
2917633	32752	Hydroxysteroid 17-beta dehydrogenase 11	n	0.847913	0.608666	-129873	0.465876
2957521	10692	Ubiquitin-like	n	0.844704	0.724504	-103186	128392
3031743	32035	Unknown	n	0.83196	205638	-0.723066	182978
2915368	12576	Unknown	n	0.831478	0.828021	-0.91438	119967
3023119	22154	RHO protein	n	0.809912	0.957708	-0.800344	0.724353
1439374	83115	Ubiquitin-like	n	0.804876	0.444939	-0.791367	0.828451
3025375	12845	YCII-related	n	0.79797	0.432049	-176026	120826
3017898	18467	RNA polymerase	n	0.797039	0.72276	-113527	0.986176
2969444	116.75	ABC transporter	n	0.788473	0.649633	-112753	0.998842
2989616	14036	Unknown	n	0.788118	11316	-0.763459	100716
2987189	39343	Ubiquitin-like	n	0.780228	124546	-0.491219	117796
2974218	56498	Hsp70 protein	n	0.770337	137544	-0.4297	0.737127
2980477	15312	CoA binding protein	n	0.768589	0.991242	-0.574387	115752
2974578	17012	Ubiquitin-protein	n	0.760555	10132	-100251	155454
2951256	122.95	RNA polymerase	n	0.746134	103149	-0.996734	163026
2496	26535	Unknown	n	0.740665	0.551987	-110184	0.919876
2912744	98979	Chaperone	n	0.723621	0.383284	-0.288831	0.242278
2935235	105.95	GTPase	n	0.722647	0.237152	0.64627	0.194995
3004160	20889	Unknown	n	0.721433	0.558826	0.0236397	0.0416223
2986622	29324	Alkyl hydroperoxide reductase	n	0.716818	0.324528	-0.262716	0.180701
2974871	46892	RNA polymerase	n	0.709792	0.394172	-100973	100725
2906080	90596	Heat shock protein	n	0.709505	0.610944	-0.78957	0.959717
2974282	16672	Kinase	n	0.709393	0.870469	0.656671	0.403269
3032721	18.85	Unknown	n	0.708725	114185	-146572	194633
3029618	82764	Unknown	n	0.703981	0.284138	-0.673122	116341
2990164	22163	Unknown	n	0.70078	0.443542	-176952	163962
2600149	44693	Mitochondrial matrix glycoprotein	n	0.691336	0.608637	-130125	0.530945
2977867	26241	Unknown	n	0.689688	0.160448	-204855	0.667821
2880257	11054	Unknown	n	0.688009	0.989141	-0.669366	0.825623
1974881	51374	Unknown	n	0.687674	0.198004	328066	138275
2976777	11709	Ubiquitin	n	0.686519	0.980423	-102136	140166
3022294	29018	Enoyl-CoA hydratase/ isomerase	n	0.683319	0.286138	320008	0.915062
3035051	187.57	Amino acid permease	n	0.676448	0.556094	-0.341038	0.227515
2979682	17602	Peptidylprolyl isomerase	n	0.663171	0.770263	-0.611897	0.848318
3019571	22578	Unknown	n	0.658415	0.782227	-0.994132	165994
2977910	61866	Unknown	n	0.654452	0.129965	0.335171	0.0757129
2966039	13.78	Unknown	n	0.651814	0.710238	-0.508462	104747
2975547	19394	Mitochondrial/ chloroplast ribosomal protein	n	0.650205	0.708162	-0.54149	0.473525
2951599	20097	Ribosomal protein	n	0.640788	0.203673	114539	106445
2979276	38716	NAD-dependent oxidoreductase	n	0.63703	0.278251	0.411935	0.640734
2956946	23532	Unknown	n	0.626392	0.925804	-112675	187911
2906624	23965	Peptidylprolyl isomerase	n	0.624017	0.539376	-0.339536	0.362302
2976052	25948	Ribosomal protein	n	0.622497	0.302754	0.387915	0.382412
3011118	52756	Homocitrate synthase	n	0.613131	0.389242	-0.247335	0.165659
2896772	35078	Zinc finger	n	0.609954	0.683873	-0.133423	0.142012
2913831	72054	Hsp70 protein	n	0.606135	0.270714	0.764528	0.683463
2915073	35582	Unknown	n	0.601088	0.386985	-0.912278	0.542025
G1UJY8; 2975783	14572	Cytochrome b5	n	0.60006	0.883672	-0.861659	107078
2898043	22399	Unknown	n	0.591457	0.524851	-0.556065	0.955425
2895437	44458	3-phospho-glycerate kinase	n	0.585016	0.767506	-0.332949	0.24615
2986012	59388	Phospho-glucomutase/ phosphomannomutase	n	0.577934	0.585995	-138024	0.91359
2979544	12308	Unknown	n	0.576725	0.579045	-0.189594	0.17615
2972539	45006	Protein tyrosine phosphatase	n	0.573047	0.56057	-0.495778	0.340985
2927516	11714	Cytochrome c	n	0.571185	187388	-0.813834	208506
1739513	20769	Ubiquitin family	n	0.570524	0.684232	-112216	0.836851
2984441	56574	Unknown	n	0.566488	120406	-0.62303	133701
2804393	19836	Cupin	n	0.56628	0.163543	111532	0.450939
2975051	61446	ATPase	n	0.561113	0.490592	0.745214	0.292127
122315	20302	Sulfoxide reductase	n	0.535309	112429	-0.730399	140933
1542	40215	3-isopropylmalate dehydrogenase	n	0.517287	0.208813	-0.201427	0.26756
2973482	18321	Ubiquitin ligase	n	0.50631	134743	-0.238448	0.448217
2913593	26896	Triosephosphate isomerase	n	0.499153	147717	-174739	0.769434
136983	22167	Chaperone	n	0.482575	0.700752	-103413	389439
3030607	37055	Kinase	n	0.474068	0.320126	0.0099767	0.010498
2965767	11.9	Unknown	n	0.473584	0.370214	-0.286776	0.307636
2900948	61675	Phosphoglucomutase	n	0.473014	0.256239	0.0601603	0.0305721
2988103	29749	Peptidylprolyl isomerase	n	0.463521	0.294259	-0.364761	0.28227
2233564	116.97	Unknown	n	0.456607	0.360165	541662	115439
3004549	16304	Unknown	n	0.452012	12031	-26901	0.602288
2985543	53565	6-phospho-gluconate dehydrogenase	n	0.439665	0.584573	-0.0487576	0.0604371
3032537	10192	DUF427	n	0.437067	0.359433	-0.673052	0.650308
2939113	48845	RNA helicase	n	0.43	0.540848	-199791	0.577955
2989534	22292	Ribosomal protein	n	0.422093	0.129352	203826	101704
3008745	57136	Hexokinase	n	0.41729	0.32427	-0.674234	0.998043
8087	23456	Unknown	n	0.408689	0.31949	-0.89871	166291
2986871	17358	Unknown	n	0.404201	0.628555	-0.0444972	0.0550319
2907465	16399	Ubiquitin-protein ligase	n	0.403465	0.047564	-240614	0.379471
2904570	48583	Unknown	n	0.401989	0.230262	-0.837974	114236
2918862	23.92	Acetyltrans-ferase (GNAT) family	n	0.399818	0.72976	-0.467847	0.605012
2897258	59562	Carboxyl-esterase	n	0.395535	0.508386	-0.669452	0.916909
2915444	47387	Enolase	n	0.390123	0.893854	0.227556	0.506847
2978284	11715	Acyl-CoA-binding protein	n	0.387906	0.504617	-0.661912	0.872382
3036083	18815	Unknown	n	0.372716	249111	-283322	105928
140379	23.8	Carbonic anhydrase	n	0.367931	0.598714	0.293947	0.0789847
2944001	70596	Hsp70 protein	n	0.365508	187583	-0.313588	163091
2978784	15136	DUF952	n	0.360111	0.631509	-0.581489	0.666682
1613669	56781	C2 domain	n	0.355566	0.690483	-0.352544	0.462027
2894593	83356	Ubiquitin family	n	0.354296	0.416033	-0.996475	148668
2952492	42687	Ubiquitin family	n	0.353213	0.162028	-0.548983	0.588735
3002295	37781	Isocitrate dehydrogenase	n	0.342069	0.486797	0.591266	0.201717
2896410	27582	Ribosomal protein	n	0.336973	0.071529	170868	0.934184
3024664	27.3	Predicted hydrolase	n	0.325977	0.28168	-0.630579	0.740306
2901305	48446	SH3 domain	n	0.324607	0.175694	-0.0476716	0.0286547
2442853	15599	Unknown	n	0.322818	0.948272	-0.721975	288335
2970171	44225	Septin	n	0.318876	0.089154	-0.0105089	0.0109605
2973702	22605	Ras family	n	0.318209	318477	-0.613098	329775
3006542	34682	Ribonuclease	n	0.289857	0.723159	-0.674735	161336
1974942	33843	Unknown	n	0.284817	0.063577	464893	16795
2982374	47765	Decarboxylase	n	0.281034	0.757198	-0.133816	0.533997
3059317	32781	Oxidoreductase	n	0.276429	0.157051	-0.894051	0.334086
Q5MJG6; 3007320	22.16	Alkyl hydroperoxide reductase	n	0.276091	0.372036	-0.44915	124808
2975763;Q562H7	28859	Chaperone	n	0.259018	0.599937	-0.732944	187048
1700806	18536	Unknown	n	0.255681	0.360209	-110815	176364
8754	12587	Unknown	n	0.254459	0.204797	-0.490274	0.501975
3040601	10649	G-protein	n	0.253663	0.13858	-0.729254	0.432663
2907277	37859	Alcohol dehydrogenase	n	0.238009	0.151817	217342	253997
2972262	52.8	Peptidase	n	0.235622	0.19795	-0.0543645	0.0368657
3010314	47.25	Adenosylhomo-cysteinase	n	0.228455	0.113387	210056	211739
3032308	18893	Peptidylprolyl isomerase	n	0.227241	0.132847	-0.287194	0.139576
2989348	30077	RNA recognition motif	n	0.224667	0.366139	-0.60972	223862
3039743	91422	Ribosomal protein	n	0.213406	0.198974	-0.491951	0.594332
Q0EAA6; 3028685;Q01982	36168	Glyceraldehyde 3-phosphate dehydrogenase	n	0.210125	0.219891	0.266733	0.305162
1974799	42.81	Unknown	n	0.190955	0.043125	403932	123977
2981140	25349	Nucleic acid-binding protein	n	0.180134	0.040139	-117193	0.297634
131145	163.29	ABC-2 type transporter	n	0.177838	0.227756	-0.939878	0.497677
2955406	64855	Endonuclease/ Exonuclease/ phosphatase family	n	0.177355	0.256794	-0.766046	0.855607
6570	51829	Unknown	n	0.176163	0.252083	-0.484942	0.76134
3015378	39164	Glutamine synthetase	n	0.170781	0.080093	0.665375	0.762136
2941161	125.64	Peroxidase/ oxygenase	n	0.143273	0.036203	-124911	0.766702
2987447	93546	Unknown	n	0.134049	0.089018	0.606707	0.941994
3004959	60337	Isocitrate lyase	n	0.131831	0.08758	0.680829	0.220855
3003256	49407	Acid phosphatase activity	n	0.112656	0.117358	0.74739	196303
2967551	41506	Peptidylprolyl isomerase	n	0.107027	0.168953	-165777	0.871328
3036520	88887	Transcription factor domain	n	0.0998726	0.053973	-136519	122814
2983983	94772	Unknown	n	0.0899041	0.126173	-0.18154	0.234139
2979782	14881	Unknown	n	0.088988	0.093742	-0.868966	195504
2981268	63347	Dihydroxy-acid dehydratase	n	0.0888341	0.021945	12466	0.755622
3041673; 7453	166.89	GTPase	n	0.0754611	0.155727	0.874873	0.582591
2974986	40187	Aspartate-semialdehyde dehydrogenase	n	0.0710697	0.069623	163296	104507
125657	18401	Oxidoreductase	n	0.0621414	0.044583	-163593	0.824779
3029014	98931	BolA	n	0.0614637	0.022166	-0.0204767	0.00728146
3036414	12358	PHF5-like	n	0.0578772	0.019563	-113429	0.414137
3030014	30379	Unknown	n	0.0463994	0.134051	0.256778	0.560028
3031669	45301	Glyoxylate/ hydroxypyruvate reductase	n	0.0398483	0.017435	0.434142	0.597181
2968885	90073	Lyase activity	n	0.0352777	0.012183	0.844866	0.950433
2901786	48146	DnaJ	n	0.0273406	0.012315	0.260604	0.235713
2908628	31467	porin	n	0.0273406	0.045822	-0.512693	145379
2980706	13908	LSM domain	n	0.0151126	0.007383	0.40062	0.193172
2588690	20054	Ribosomal protein	n	0	NaN	386031	558847
140413	26943	Peptidase	n	0	NaN	261014	154784
2903902	13.53	Ribosomal protein	n	0	NaN	258802	0.870561
2981791	24929	Ribosomal protein	n	0	NaN	255385	177131
2947359	28931	Peptidase	n	0	NaN	245209	158101
2899323	27237	Peptidase	n	0	NaN	236699	12359
3029230	48285	Succinyltrans-ferase	n	0	NaN	226508	106648
139792	27586	Peptidase	n	0	NaN	226494	131063
2899715	25494	Peptidase	n	0	NaN	223197	135766
2895840	54104	Aldehyde dehydrogenase	n	0	NaN	221725	117804
2946153	31328	Peptidase	n	0	NaN	220113	0.992872
2986110	15688	Ribosomal protein	n	0	NaN	204357	124032
2413718	30539	Peptidase	n	0	NaN	195512	106375
2981273	21034	Unknown	n	0	NaN	175575	0.570512
3025480	52511	Hydroxymethyltransferase	n	0	NaN	164174	0.510306
3043383	82298	Lysine-ketoglutarate reductase	n	0	NaN	140865	0.947665
2900530	18643	Unknown	n	0	NaN	137093	0.474579
2928796	15703	Ribosomal protein	n	0	NaN	133432	0.824381
2895559	35444	Unknown	n	0	NaN	0.904662	0.631137
3034056	50998	Citrate synthase	n	0	NaN	-0.170928	0.07444
2974507	102.62	Aminopeptidase	n	0	NaN	-0.73903	0.931007
3026148	69396	Aminopeptidase	n	0	NaN	-0.922637	0.627845
3025461	78822	Prolyl-tRNA synthetase	n	-0.00750415	0.003998	0.211845	0.156974
2895470	14.52	Unknown	n	-0.0144285	0.005103	-15787	232802
1971529	39474	Unknown	n	-0.0219657	0.016036	0.260469	0.486563
3004942	79413	Chaperone	n	-0.0296911	0.029803	0.0896632	0.0760257
3002718	58748	ATP synthase	n	-0.0317523	0.043664	0.167224	0.227263
2906377	68698	Transporter	n	-0.0351098	0.021319	-0.108283	0.117051
2967030	36337	Oxidoreductase	n	-0.0374667	0.077852	-0.260267	0.826548
2900451	112.81	Peroxidase	n	-0.0563246	0.01311	0.678332	0.455593
137014	55401	Unknown	n	-0.0632006	0.032909	140384	267245
2984692	43736	Peptidase	n	-0.0659873	0.032761	-121981	0.840168
3085082	36877	Aldo/keto reductase	n	-0.0673192	0.068635	-0.452432	231766
3023700	84829	Methionine synthase II	n	-0.0932681	0.05356	0.663356	0.501119
2991019; 3007301	61459	Peptidase	n	-0.104802	0.098839	10009	0.491586
2986615	36192	Transaldolase	n	-0.135328	0.183845	-0.146814	0.227932
2973953	49452	Sulfide:quinone oxidoreductase	n	-0.15307	0.07367	189337	0.461509
2986246	30146	Hydrolase	n	-0.164749	0.055097	0.365494	0.131426
3030943	35556	Unknown	n	-0.189735	0.141016	113863	0.807965
2949046	29775	Ribosomal protein	n	-0.194241	0.094877	162385	275692
2967674	61775	Glucose-6-phosphate isomerase	n	-0.198919	0.092282	15484	118323
3004487	13412	Unknown	n	-0.200984	0.117779	136385	0.657102
2895632	28414	Kinase	n	-0.20391	0.050983	0.334843	0.0829818
3025554	74936	Acyl-CoA synthetase	n	-0.231789	0.197627	104981	131703
3019522	58648	Methylmalonate semialdehyde dehydrogenase	n	-0.242788	0.08778	0.637145	0.867424
3025376	13138	YCII-related	n	-0.246517	0.110382	-0.713289	0.633512
2908556	67938	Decarboxylase	n	-0.251319	0.168853	-0.0182457	0.0112829
2965327	44889	Educto-isomerase	n	-0.255581	0.232272	-124323	0.519612
2990274	31753	Ribosomal protein	n	-0.280308	0.072474	159158	0.946325
2913688	75415	DNA binding	n	-0.295101	0.64045	-0.302582	0.549578
2917948	38963	Oxidase	n	-0.3217	0.450727	0.820714	0.890936
126811	109.93	Transporter	n	-0.32504	0.453696	-0.39347	139056
2983668	40074	Glycerol dehydrogenase	n	-0.33429	0.276933	0.398013	0.466972
2979451	126.23	ATP-citrate lyase	n	-0.337733	0.216753	0.583045	0.408498
2976822	247.36	Carboxylase	n	-0.339409	0.148891	0.0805556	0.0401243
2967117	30498	Unknown	n	-0.345737	0.292906	266433	107552
2903805	31534	Enoyl-CoA hydratase	n	-0.359759	0.19165	216832	0.634518
1397221	101.11	Unknown	n	-0.369807	0.156218	45939	187686
135167	51178	Oxidoreductase	n	-0.37188	0.719799	159667	0.440317
127345	37126	Monooxygenase	n	-0.380073	0.647695	118583	105938
3023282	32618	Nucleic acid binding	n	-0.395768	0.144291	186547	0.873466
2965037	77397	Peptidase	n	-0.422728	0.180526	137114	0.56512
3022756	70226	Succinate dehydrogenase	n	-0.42883	0.198794	270139	265561
2960674	33627	Diphosphatase	n	-0.440592	0.425998	0.202504	0.206227
2983778	50728	Dihydrolipoyl dehydrogenase	n	-0.484281	0.308074	259417	104017
140069	63775	Transporter	n	-0.486915	0.254764	-0.465233	0.700241
134660; Q5EG85; E7DAB8; E7DAB9; E7DAB6; E7DAB7; E7DAB4	50083	Translation elongation	n	-0.494966	0.475141	117944	179401
2986124	23904	Ribosomal protein	n	-0.495484	0.191925	205305	170444
3031192	71.22	Hydrolase	n	-0.498913	0.661759	0.357473	0.371379
2936892	33575	Mitochondrial carrier protein	n	-0.508283	0.478197	-0.482696	0.775716
Q0EAA7; 2931976	49188	Citrate synthase	n	-0.513847	0.447913	164452	143664
6737; 3033393	29194	Ribosomal protein	n	-0.523067	0.609679	227963	153484
2973516	17157	ADP-ribosylation	n	-0.530124	0.327462	0.0391223	0.0191559
2925460;Q7Z8L2	41591	Actin	n	-0.53153	0.672996	0.774693	131318
2981301	23248	Lectin	n	-0.538907	0.160212	120016	0.286408
3000973	42337	S-adenosyl-methionine synthetase	n	-0.549994	0.539315	-117731	0.524848
2006811	117.8	Kinase	n	-0.552425	0.305559	-0.462548	0.292486
2981431	122.33	Unknown	n	-0.557255	0.181121	54637	240437
P62792; 3029191; 3009307; 2987409; 2976875	11366	Unknown	n	-0.559577	0.333922	114011	0.698067
44682; 3027678; 2982515	96319	Unknown	n	-0.567069	0.150477	-0.567696	0.0969091
3022183	20392	Transcription factor	n	-0.589278	0.160807	-0.736366	0.618936
3028368	55.8	Unknown	n	-0.600072	0.156753	-0.361965	0.157037
2990854	15957	Ribosomal protein	n	-0.602766	0.788045	0.312578	0.754913
3025824	15.68	Unknown	n	-0.604147	0.31274	0.003877	0.00140771
2983940	17049	Unknown	n	-0.628189	0.138087	-0.3648	0.174603
2984328	130.08	Unknown	n	-0.631294	0.413483	469199	164287
3024245	131.57	Transcription factor	n	-0.633969	138079	0.246541	0.332206
3010745	17977	Ribosomal protein	n	-0.641801	0.321763	187027	146611
124622	13488	Unknown	n	-0.651159	0.242732	-173295	0.634125
2975445	27614	Ribosomal protein	n	-0.671289	0.191732	295528	15233
3091373	60643	Transporter	n	-0.698904	0.412192	-0.100006	0.0523685
3005962	17646	Ribosomal protein	n	-0.775705	0.31857	336515	173615
3003453	51701	Unknown	n	-0.818223	0.722733	155862	116338
1431822	26446	Dehalogenase-like hydrolase	n	-0.841491	0.33081	0.181866	0.102917
2927637	72509	Mitochondrial inner membrane protein	n	-0.868737	0.560342	-0.194538	0.376372
2975993	49212	GTPase	n	-0.894604	0.649117	111367	110333
2915724	65045	Unknown	n	-0.991103	0.367694	-0.377539	0.159652
2986609	15111	Proteasome	n	-0.994037	0.41991	0.437509	0.140105
2898989	22427	Ribosomal protein	n	-10206	0.953238	161858	0.943498
2900442	90219	ATPase	n	-102368	0.773929	-0.168852	0.0679455
3004635	17.15	Ribosomal protein	n	-109231	0.80015	0.47533	0.165464
2970343	44777	Ribosomal protein	n	-112184	0.81263	143411	101793
3036318	37827	Ubiquitin regulatory protein	n	-114056	0.448046	0.291538	0.0913837
Q96W28; 2990493	22.86	Manganese superoxide dismutase	n	-11664	124783	205557	191801
3021550	28.34	Ribosomal protein	n	-120044	0.36401	256186	257454
2949388	41002	Ribosomal protein	n	-121568	0.447178	286145	137368
2968678	70313	Transketolase	n	-123149	0.894015	0.593937	0.462987
2973796	93104	Ribosomal protein	n	-127369	136156	132271	108057
3041200	16.93	Ribosomal protein	n	-129177	0.879095	159568	0.506016
2979281	34707	Transport protein	n	-131344	0.562457	-0.347896	0.16668
2908745	112.59	2-oxoglutarate dehydrogenase	n	-133775	109442	258338	243348
2985889	48281	Acetyl-transferase	n	-135627	123728	261296	0.873442
2462947	11563	Unknown	n	-145735	0.49354	-172143	0.55368
2909942	20179	Unknown	n	-146133	0.705771	-0.239635	0.150304
1653829	32773	Phosphoribosyl-transferase	n	-155151	0.569851	137136	0.510641
136462	39089	Fructose 1,6-bisphosphate aldolase	n	-155802	0.629162	0.659627	0.189841
2975463	20992	Ribosomal protein	n	-160843	0.981957	149814	217106
2901809	36764	Cytochrome c1	n	-171358	0.550798	136158	0.432775
3023701	40.42	Sorbitol dehydrogenase	n	-174762	0.66148	161542	0.537995
3012736	57004	Glycolate oxidase	n	-176548	0.358302	1775	0.353793
2974707	13727	Nuclear transport factor 2	n	-190762	0.450938	0.50915	0.0901635
3027778	24422	Mitochondrial associated endo-ribonuclease	n	-219766	0.55812	279053	212486
3004003	24042	Ribosomal protein	n	-250795	100403	265082	0.792133
2984261	100.52	Unknown	n	-318667	12397	280264	0.992797
3027790	24047	Unknown	n	-380478	145088	180145	0.51421
2869254	10276	Unknown	n	-391752	0.846708	387725	0.851852
