# Supplementary material for: Identification of fungal lignocellulose-degrading biocatalysts secreted by Phanerochaete chrysosporium via activity-based protein profiling
Source: Commun Biol. 2022 Nov 16;5:1254. doi: 10.1038/s42003-022-04141-x (PMC9668830; doi:10.1038/s42003-022-04141-x)
Supplement: Supplementary file 8 — Supplementary Data 5 [file 42003_2022_4141_MOESM8_ESM.xlsx]

## Sheet: Figure 2b
No. of Proteins		Student's t-test FP vs DMSO	Student's t-test Paraoxon vs FP
	Protein ID	Log2-fold enrichment	-Log10 (p-value)	Log2-fold change
1	126075	7.18853	2.97933	-3.55619
2	2912243	5.34606	0.0989265	-0.295159
3	2972234	2.64068	2.66954	-1.78219
4	3030351	2.38021	0.251989	-0.308885
5	Q281W2;3001741	1.95649	0.514084	0.981526
6	3031208	1.71886	0.805839	-1.48087
7	3023377	1.46104	0.0364589	-0.0657787
8	2978782	1.42638	0.0841374	0.258794
9	3024052	1.30542	0.171674	-0.307366
10	H3K419;Q02321;2965119	1.21914	1.2161	-0.487028
11	2919778	1.217	0.424496	-0.692009
12	2934294	1.21348	0.129315	-0.189991
13	3037385	1.10158	0.325494	-0.754111
14	3032414;Q0ZKA4	0.954503	1.34616	-3.71554
15	3003440	0.749263	0.36606	-0.865082
16	W5ZNX7;C6H0M6;123909	0.710743	1.06718	-1.00727
17	Q66NB7;2985730	0.674154	0.290191	-0.660958
18	3005667;Q9HG00;Q9HFZ9	0.617666	1.4693	-1.3668
19	3036520	0.534982	0.509274	2.0727
20	2975821	0.524392	0.566451	-0.906239
21	3006243	0.503472	0.787858	-1.6327
22	2909460	0.403418	0.189906	-0.206907
23	3002168	0.290622	0.3305	-0.575145
24	2904202	0.280439	0.744678	-0.771561
25	P13860;2971601	0.233232	1.01412	-1.54114
26	7029	0.190408	0.430272	-1.13967
27	Q01772;A0A068Q7R8;11068	0.181552	0.544177	-1.44963
28	2903539;Q9HEZ2;Q9HEZ1	0.153701	0.10126	0.2618
29	A9CSH7;2912797;3091442	0.126853	0.179309	0.198697
30	2981757	0.0657659	0.054692	-0.168013
31	1416762	0.0572929	0.0774517	0.111477
32	Q2Z1W1;3006885	0.0385966	0.335437	-0.476688
33	Q12661;Q01738;3030424	-0.0971031	0.0536941	-0.0895634
34	2902734	-0.212792	1.14069	-1.17065
35	2955500;Q0PQY7	-0.288222	0.0574347	-0.140415
36	2927412	-0.293649	0.0782592	-0.144634
37	3003814;3090878	-0.29633	0.654887	0.600584
38	2935636	-0.382141	0.756873	1.42159
39	Q7LIJ0;Q7LHI2;137372;Q09431	-0.569002	0.657675	-0.601145
40	2917930	-0.936975	1.43207	-0.809707
41	10833;Q874E3	-1.14076	0.126462	0.46734
42	2915237	-1.4291	0.0763903	-0.214491

## Sheet: Figure 2c
No. of Proteins		Student's t-test JJB111 vs DMSO	Student's t-test KY358 vs JJB111
	Protein ID	Log2-fold enrichment	-Log10 (p-value)	Log2-fold change
1	2915237	10.713	5.05053	-6.00986
2	3024052	8.55166	4.34231	-6.21246
3	Q66NB7;2985730	8.45432	0.525836	0.648004
4	Q9URP5;O74203	6.82474	3.20809	-5.46573
5	2895579	5.58857	1.9224	-1.79519
6	2990154	5.5756	1.48878	-0.906011
7	3002168	5.39388	2.41952	-2.59139
8	3004260	4.98805	1.64848	-1.70143
9	2981757	3.25983	0.402381	0.9482
10	2927412	2.98839	2.3444	-2.27558
11	2916357	2.52272	1.09625	-1.99079
12	3025148	2.42856	2.3805	-1.82324
13	W5ZNX7;C6H0M6;123909	2.2086	2.06029	-2.55894
14	3006243	2.08676	0.581966	-1.46287
15	Q281W2;3001741	1.96685	1.06035	-0.882058
16	2935636	1.94316	0.61798	-1.75616
17	2903539;Q9HEZ2;Q9HEZ1	1.53767	0.502687	-0.63319
18	3003440	1.44778	0.297846	-0.772095
19	3030351	1.29783	0.44175	0.875515
20	3002853	1.22974	1.06993	-1.00105
21	2945552	1.2025	0.645095	-1.1342
22	3023377	1.14836	0.0737104	-0.19163
23	2909460	1.13421	0.50943	-1.14933
24	A9CSH7;2912797;3091442	1.08896	1.0579	-0.982166
25	10833;Q874E3	1.07424	1.09474	-1.70943
26	2912243	1.0481	0.151686	-0.389421
27	P13860;2971601	0.964667	0.539497	-1.56926
28	Q12661;Q01738;3030424	0.923825	0.992913	-1.05835
29	Q2Z1W1;3006885	0.876416	0.849424	-0.874518
30	1416762	0.727969	0.726208	-1.12798
31	3005667;Q9HG00;Q9HFZ9	0.651973	0.0789597	-0.114366
32	7029	0.558168	0.16373	-0.171749
33	2955500;Q0PQY7	0.484577	0.174402	-0.341235
34	Q01772;A0A068Q7R8;11068	0.468654	0.557834	-0.560866
35	Q7LIJ0;Q7LHI2;137372;Q09431	0.426363	0.61618	-0.624618
36	3037385	0.364284	0.221081	0.663196
37	2902734	0.286238	0.142941	-0.217483
38	2972234	0.250654	0.169782	0.382356
39	2934294	0.248288	0.350549	1.66624
40	2983356	0.234497	0.237335	-0.492898
41	H3K419;Q02321;2965119	0.16767	0.942293	-0.572322
42	2983557	0.151469	0.0583909	0.0938954
42	2977498	0.138406	0.159725	-0.197823
42	2917930	0.097023	0.317129	0.338823

## Sheet: Figure 3b
No. of Proteins		Student's t-test FP vs DMSO	Student's t-test Paraoxon vs FP
	Protein ID	Log2-fold enrichment	-Log10 (p-value)	Log2-fold change
1	2918101	10.2536	0.103003	-0.142436
2	2983208	8.0378	0.135302	-0.0981517
3	3004591	7.43868	4.73854	-5.42088
4	2905144	6.94019	2.38252	-2.29653
5	2977780;3024813	6.41981	0.140951	-0.256428
6	2912243	6.3526	0.0303891	0.0387039
7	2983171;H2ESB9	5.93089	2.27583	-5.07615
8	3032729	4.58332	0.395773	-0.408293
9	2949740	4.2881	2.07889	-1.11535
10	3005443	4.12654	4.01175	-3.93173
11	3042838	4.11609	1.09589	-0.323093
12	2897258	3.92389	0.0258045	-0.0343876
13	1683702	3.82855	0.329635	-0.146905
14	2903654	3.40205	0.207229	0.323006
15	2918304	3.24372	0.502934	1.51962
16	126075	2.37181	2.47759	-2.79403
17	3027969	2.32553	0.296489	1.08141
18	2895063	1.05433	0.361192	-0.940827
19	2979003	0.906868	0.380271	-0.371389
20	3032414;Q0ZKA4	0.827101	0.156677	-0.395361
21	2979682	0.81505	0.114077	-0.219589
22	P13860;2971601	0.759736	0.562405	-1.21592
23	Q12661;Q01738;3030424	0.661306	0.120207	-0.0795503
24	2972234	0.571453	0.0754218	-0.124746
25	3023262	0.510252	0.911572	0.773932
26	3031980	0.418967	0.577159	-1.07006
27	Q7LIJ0;Q7LHI2;137372;Q09431	0.270983	0.635417	-0.640984
28	2912369	0.255466	0.172773	0.129114
29	3029266	0.22614	0.446604	-0.384256
30	Q6QWR1;2977507	0.139052	0.358926	-0.269239
31	A9CSH7;3091442;2912797	0.131071	0.436178	-0.334943
32	3001517	0.130854	0.00663396	0.0146589
33	3002242	0.0549855	1.15795	0.650969
34	Q2Z1W1;3006885	0.0506907	0.0939161	-0.0799446

## Sheet: Figure 3c
No. of Proteins		Student's t-test JJB111 vs DMSO	Student's t-test KY371 vs JJB111
	Protein ID	Log2-fold enrichment	-Log10 (p-value)	Log2-fold change
1	3002242	6.19574	2.93909	-4.3466
2	3004009	4.73382	0.768481	-2.70533
3	2895579	4.44442	0.702981	-0.174518
4	2915237	4.10689	3.17281	-3.82172
5	2945552	3.98942	2.43975	-3.1762
6	2909557	3.92238	0.0394346	0.0180531
7	3038646	3.75243	1.13806	-3.88692
8	3003144	2.64771	2.16781	-3.20839
9	2977581	2.57743	1.35382	-3.59025
10	3006815	2.41663	0.202609	0.978674
11	1864397	2.32136	2.39314	-2.33696
12	2977498	2.02396	0.708406	-2.16423
13	Q0ZKA7;Q0ZKA2;2970935	1.95187	0.182805	1.03053
14	3024052	1.94072	0.330386	-0.898354
15	840	1.90722	0.187445	1.42411
16	3005375	1.89172	1.56873	-1.15411
17	2913187	1.87519	1.33216	-3.10375
18	2890924	1.83524	1.15648	-1.24995
19	3027179	1.79911	0.904658	-2.6252
20	Q25BW5;2903670	1.77165	0.440736	0.17395
21	3022384	1.74269	0.685706	-0.433898
22	2970999	1.70625	0.00809739	0.0285645
23	3027757	1.59487	0.0785936	-0.372967
24	3014452	1.54816	1.19385	-2.45883
25	2984129	1.43618	0.245799	-0.357122
26	2980493	1.43377	2.08572	-0.799179
27	2896278	1.23428	1.53219	-1.0685
28	2958192	1.21674	0.142985	0.184093
29	2974468	1.20521	1.32553	-2.49422
30	2987215	1.16983	1.08623	-0.934546
31	3031663	1.15041	0.738063	-1.2443
32	3031560	1.03168	0.418393	0.276534
33	3010472	1.01539	0.301892	0.354049
34	1424481	0.976058	0.604734	-1.21759
35	3034582	0.955327	0.00544806	-0.013258
36	3036685	0.946833	0.0315044	0.0358677
37	3023484	0.920371	1.25218	-0.743416
38	123932	0.908288	1.01293	-0.816362
39	3004591	0.884395	1.28796	-0.772213
40	2919290	0.854768	1.28864	-0.523599
41	2380195	0.851355	0.911661	-0.715739
42	2980624	0.846785	0.0734306	0.255258
43	2990121	0.841601	1.03473	-0.643295
44	3029371	0.825447	0.150232	0.566674
45	2987015	0.76811	1.96278	-1.38727
46	130274	0.759672	1.14742	-0.505061
47	3039490	0.743366	1.29221	-0.889188
48	2898011	0.735291	0.878302	-0.461559
49	3623	0.724755	0.528436	-0.414684
50	2912243	0.721009	1.60555	-0.931273
51	3031980	0.716498	1.15248	-0.735659
52	3006456	0.698532	0.893212	-0.622889
53	3028575	0.680289	0.525997	-1.05481
54	2898396	0.651793	1.69627	-0.66569
55	3025578	0.628528	1.08264	-0.51239
56	1406337	0.616584	1.14311	-0.687665
57	3024315	0.603447	0.49865	-0.331291
58	3041714	0.593782	0.381937	-0.531733
59	2985926	0.59313	0.702565	-0.491869
60	1166145	0.586958	1.31558	-0.660286
61	2920163	0.582997	0.311291	-0.237088
62	2967379	0.574917	2.08005	-0.798255
63	2909957	0.542688	0.645484	-0.27694
64	2986167	0.539635	1.01727	0.331804
65	2978936	0.533005	0.757388	0.360256
66	3029525	0.528679	0.29291	0.354345
67	3042040	0.515439	1.63564	-0.932064
68	2989563	0.509338	1.38039	-0.81402
69	2895699	0.505986	0.853106	-0.530539
70	3039884	0.502089	3.80472	-1.97982
71	2944125	0.490611	3.79419	-0.896236
72	3056241	0.465169	0.708522	-0.682601
73	2942997	0.450335	0.607601	-0.349447
74	3006858	0.437993	1.5104	-1.01806
75	1830175	0.429509	0.415857	-0.416429
76	2911725	0.41426	0.792125	-0.437194
77	2972234	0.394393	1.18511	0.35491
78	2904424	0.375467	1.22036	1.4341
79	2912317	0.368793	0.708851	-0.647132
80	3039364	0.365624	1.82894	-1.08146
81	3090032	0.348118	1.06045	-0.432949
82	3028265	0.345554	0.0466223	0.194782
83	2934909	0.3452	0.749429	-0.34506
84	3032367	0.34119	0.344127	-0.647664
85	2951920	0.340951	0.638724	-0.520027
86	Q281W2;3001741	0.335784	3.11028	-0.576621
87	2985912	0.334551	0.282373	-0.209876
88	2552	0.333982	0.221747	-0.178776
89	2907053	0.288787	1.15384	-0.527758
90	2898379;2898018	0.273296	0.158787	-0.173223
91	2967175	0.272336	0.814383	-0.321772
92	2979830	0.266263	2.53997	-0.926703
93	3024410	0.26439	0.950159	-1.67312
94	Q281W1;3030626	0.258285	1.53702	-0.806389
95	2872498;2977722;Q01867;2986197;2961926;Q01868	0.256709	0.671559	-0.538552
96	2936309	0.254693	0.313312	-0.466105
97	3006031	0.244543	0.227152	-0.818723
98	3003814;3090878	0.242323	2.19883	-0.770615
99	3001517	0.2403	0.703309	0.594718
100	132851	0.236681	0.00538249	0.00760841
101	2966263	0.232347	1.48154	1.74261
102	3042431	0.232147	0.710955	-0.306928
103	1971519	0.220942	2.15162	1.02879
104	2905167	0.217878	1.47554	-3.46888
105	3026511	0.214505	0.693259	0.550252
106	3007103	0.199449	0.992139	-0.228762
107	3024676	0.199433	1.95749	-0.748452
108	3025323	0.199415	0.770726	1.84187
109	2951174	0.198226	0.910184	-1.56116
110	2913182	0.190282	0.575899	1.20927
111	2983689	0.187271	0.43115	-0.361128
112	3030321	0.165735	0.72392	-0.208478
113	2918101	0.160018	0.321555	0.552374
114	2978782	0.152285	0.539909	-0.495387
115	3030085	0.125118	0.321335	-0.567607
116	7874	0.121721	0.587668	-1.18723
117	2915412	0.112239	0.893563	-1.03002
118	2896406	0.104066	0.962515	-0.95097
119	2967599	0.101316	2.5314	1.47669
120	3031208	0.082475	0.513221	0.239674
121	3027615	0.0808074	0.780269	-1.0615
122	135232	0.0575854	0.93682	-1.00851
123	2912097	0.0554072	0.666059	2.45174
124	2910636	0.0542571	0.036837	0.0269877
125	3026678	0.0523351	0.608092	0.146283
126	3002168	0.051967	1.7405	-0.356578
127	3001392	0.050176	0.777	1.94878
128	2895063	0.0382544	1.89325	1.14477
129	Q6QWR1;2977507	0.031812	0.168449	-0.0804717
130	2910342	0.0131296	0.38234	0.390886

## Sheet: Figure 4
Figure 4a					Figure 4b								Figure 4c
pNP-acetate [mM]	specific activity [U/mg]	average	SD			WP_074995790			Phchr2|2915237				pNP-Glc [mM]	specific activity [U/mg]	average	SD		pNP-Xyl [mM]	specific activity [U/mg]	average	SD		xylan [mg{ml]	specific activity [U/mg]	average	SD		lichenan [mg/ml]	specific activity [U/mg]	average	SD
3.2	30.0066	32.381	1.71405		substrate	specific activity [U/mg]			specific activity [U/mg]				4	747.199	690.754	52.5621		9	352.599	346.173	6.76537		35	67.9924	61.712	5.86902		25	98.6557	89.818	24.1184
	33.9909				pNP-Glc	0.007	0.00166667	0.00378104	615.661	603.528	25.9916			704.421					349.099					53.8723					113.929
	33.1454					-0.00133333			567.412					620.643					336.821					63.2712					56.8691
2.5	32.2171	31.8763	0.38483			-0.000666667			627.51				3	632.643	628.847	35.1892		6	292.988	301.821	6.65292		25	49.9828	55.3591	4.60668		20	133.411	107.94	27.513
	32.0734				pNP-Man	0.00777778	0.00318519	0.00325884	0.183864	0.00558025	0.126349			669.921					309.043					61.2338					69.7314
	31.3384					0.00122222			-0.0939136					583.977					303.432					54.8606					120.676
2	30.7748	32.4934	1.22824			0.000555556			-0.0732099				2	429.866	501.273	67.2429		4.5	239.154	218.154	34.8479		20	45.5775	50.3973	3.62867		15	61.7091	93.9606	27.4575
	33.571				pNP-Ara	0.00451852	0.000222222	0.00305011	19.945	18.2781	5.21115			591.366					169.043					54.3331					128.815
	33.1344					-0.00159259			11.2277					482.588					246.266					51.2812					91.3579
1.6	32.2392	30.8263	1.85535			-0.00225926			23.6615				1	382.032	368.791	17.868		3	174.821	159.21	11.2384		15	37.5147	36.7099	0.673821		12.5	105.119	98.4528	5.03658
	32.0347				pNP-Gal	0.780519	0.85437	0.0523069	0.437296	0.264525	0.122176			343.532					148.821					36.7495					97.2935
	28.2051					0.88763			0.179852					380.81					153.988					35.8656					92.9462
1.2	23.95	26.6891	2.26558			0.894963			0.176426				0.8	308.143	288.588	23.2117		2	156.21	144.136	10.3762		10	23.0032	25.9527	2.46906		10	94.8416	80.0568	10.5595
	29.4982				pNP-Xyl	0.0113704	0.0126296	0.00277753	315.528	291.701	17.1313			255.977					130.877					29.046					70.8443
	26.6191					0.010037			275.989					301.643					145.321					25.8087					74.4845
0.8	23.2648	24.4769	0.924793			0.0164815			283.586				0.6	221.032	249.532	37.934		1.5	116.377	117.858	5.0541		7.5	14.1926	14.5356	0.244922		7.5	56.9096	62.1361	4.79491
	24.6574				pNP-GlcNAc	0.0101852	0.00925926	0.00180154	0.152049	-0.0300556	0.129014			224.421					112.543					14.7491					68.4909
	25.5084					0.0108519			-0.11134					303.143					124.654					14.665					61.0077
0.6	21.2091	21.9754	0.638836			0.00674074			-0.130877				0.1	103.532	65.4952	26.9086		1	81.8211	90.0619	5.86935		5	9.61052	9.17676	0.433575		5	49.3061	46.4064	2.47296
	21.9441													45.4767					95.0433					8.58455					43.2633
	22.773													47.4767					93.3211					9.33519					46.6499
0.4	14.6579	13.8622	0.574783										0.05	76.9211	59.5693	13.121		0.75	69.21	62.4322	5.17433							3.75	43.1691	39.3821	3.44221
	13.608													56.5878					56.6544										34.8396
	13.3206													45.1989					61.4322										40.1376
0.2	5.5924	6.67643	0.896993										0.025	46.9211	50.2915	13.726		0.5	47.5989	47.0989	1.78182							2.5	21.77	21.3165	0.572204
	6.64788													68.5322					44.71										21.6701
	7.78901													35.4211					48.9878										20.5093
0.1	3.93457	3.73747	0.219209															0.25	35.4322	30.3581	4.61531							1.25	4.20823	6.26259	1.45287
	3.84615																		24.2656										7.32092
	3.4317																		31.3767										7.25861

## Sheet: Supplemental Figure 3
Phchr2|126075					Phchr|2126075					Phchr2|2915237					Phchr2|2915237
temperature [°C]	relative specific activity	average	SD		pH	relative specific activity	average	SD		temperature [°C]	relative specific activity	average	SD		pH	relative specific activity	average	SD
30	0.32158	0.392807	0.0862041		5.5	0.028136	0.0375147	0.00722675		30	0.127556	0.120415	0.00771266		2	0.0130707	0.0101064	0.00212537
	0.514104					0.038687					0.109705					0.00905499
	0.342736					0.045721					0.123986					0.00819349
40	1.02504	1	0.0191646		6	0.274326	0.247362	0.0238678		40	0.288543	0.290382	0.00740291		3	0.0397169	0.0360254	0.00262061
	0.978491					0.251465					0.300227					0.0344646
	0.996474					0.216295					0.282376					0.0338949
50	0.476023	0.489774	0.0371397		6.5	0.589097	0.561547	0.0237813		50	0.727037	0.703019	0.0403225		4	0.796427	0.80023	0.0268024
	0.45275					0.564478					0.7358					0.834792
	0.54055					0.531067					0.646219					0.769471
60	0.239069	0.24122	0.0293625		7	0.998828	1	0.027293		60	1.02272	1	0.0365781		5	1.04718	1	0.0409609
	0.206382					0.967175					1.02889					1.00551
	0.278209					1.034					0.948393					0.947305
70	0.0338505	0.0437236	0.0235167		7.5	1.01114	0.98007	0.022535		70	0.99221	0.856756	0.108958		6	0.35874	0.334993	0.0186114
	0.0761636					0.958382					0.725414					0.33295
	0.0211566					0.970692					0.852645					0.313289
					8	0.216295	0.150645	0.0466214		80	0.197014	0.116953	0.0757639		7	0.0243721	0.0299394	0.00422414
						0.123095					0.138591					0.0308472
						0.112544					0.0152548					0.0345989
															8	0.00259839	0.00326072	0.000522912
																0.00330704
																0.00387674
															9	0.00160257	0.000356642	0.00100982
																-0.000870761
																0.000338115
